# Supplementary material for: HLA class I and II associations with common enteric pathogens in the first year of life
Source: eBioMedicine. 2021 Apr 25;67:103346. doi: 10.1016/j.ebiom.2021.103346 (PMC8093888; doi:10.1016/j.ebiom.2021.103346)
Supplement: Supplementary file 2 [file mmc2.zip]

Archive with 2 entries (2 files):
- caption for supplementary material.docx
- Sup Fig 1.pdf
